# Supplementary material for: Identification of Female Sex Pheromone of a Plant Bug, Polymerus pekinensis Reuter (Hemiptera: Miridae)
Source: Insects. 2025 Jan 23;16(2):111. doi: 10.3390/insects16020111 (PMC11855770; doi:10.3390/insects16020111)
Supplement: Supplementary file 1 [file insects-16-00111-s001.zip]

Archive with 1 entries (1 files):
- insects-3427990-supplementary.pdf
